# Supplementary material for: Are Growth Performance and Fecal Score in Weaning Pigs Affected by the Inclusion Level of Potato Protein Concentrate and the Enclosed Glycoalkaloids in Iso-Nitrogenous Diets?
Source: Animals (Basel). 2023 Oct 27;13(21):3350. doi: 10.3390/ani13213350 (PMC10648507; doi:10.3390/ani13213350)
Supplement: Supplementary file 1 [file animals-13-03350-s001.zip]

Archive with 1 entries (1 files):
- animals-2580978-supplementary.pdf
